# Supplementary material for: Benthic primary production in an upwelling-influenced coral reef, Colombian Caribbean
Source: PeerJ. 2014 Sep 2;2:e554. doi: 10.7717/peerj.554 (PMC4157237; doi:10.7717/peerj.554)
Supplement: Table S1 [file peerj-02-554-s001.xlsx]

## Sheet: Raw values
benthic group	location	season	individual net O2 fluxes	individual respiration	individual gross O2 fluxes	individual net O2 fluxes (mmol O2 m-2 organism surface area d-1 )	individual respiration (mmol O2 m-2 organism surface area d-1 )	individual gross O2 fluxes (mmol O2 m-2 organism surface area d-1 )	net O2 fluxes per covered subtratum (mmol O2 h-1 m-2)	respiration per covered substratum (mmol O2 h-1 m-2)	gross O2 fluxes per covered substratum (mmol O2 h-1 m-2)	daily net production per covered subtratum (mmol O2 d-1 m-2)	daily respiration per covered substratum (mmol O2 d-1 m-2)	daily gross production per covered substratum (mmol O2 d-1 m-2)
ALGAL TURF	exposed	non-upwelling	4.5	6.61	53.97	104.71	1.42	2.09	9.06	25.13	2.09445	9.05902	16.0744	25.1335	4.5	6.61	53.97	104.71	1.42	2.09	9.06	25.13
ALGAL TURF	exposed	non-upwelling	2.92	5.48	35.02	96.61	0.92	1.74	1.34	20.85	1.73755	1.33997	19.5106	20.8506	2.92	5.48	35.02	96.61	0.92	1.74	1.34	20.85
ALGAL TURF	exposed	non-upwelling	2.99	4.85	35.86	80.53	0.95	1.54	4.28	18.44	1.53641	4.28408	14.1528	18.4369	2.99	4.85	35.86	80.53	0.95	1.54	4.28	18.44
ALGAL TURF	exposed	non-upwelling	3.92	5.23	47.01	78.4	1.24	1.66	9.92	19.87	1.65542	9.92304	9.94198	19.865	3.92	5.23	47.01	78.4	1.24	1.66	9.92	19.87
ALGAL TURF	exposed	non-upwelling	1.95	3.38	23.44	57.66	0.62	1.07	2	12.85	1.07051	2.00465	10.8415	12.8461	1.95	3.38	23.44	57.66	0.62	1.07	2	12.85
ALGAL TURF	sheltered	non-upwelling	1.8	5.58	21.66	112.37	0.72	2.22	-9.43	26.66	2.22157	-9.42889	36.0878	26.6589	1.8	5.58	21.66	112.37	0.72	2.22	-9.43	26.66
ALGAL TURF	sheltered	non-upwelling	6.22	10.23	74.67	170.75	2.48	4.07	10.59	48.81	4.06778	10.5931	38.2203	48.8134	6.22	10.23	74.67	170.75	2.48	4.07	10.59	48.81
ALGAL TURF	sheltered	non-upwelling	9	12.36	108.03	188.51	3.58	4.92	26.97	58.98	4.91514	26.969	32.0126	58.9817	9	12.36	108.03	188.51	3.58	4.92	26.97	58.98
ALGAL TURF	sheltered	non-upwelling	1.74	2.73	20.85	44.65	0.69	1.09	3.56	13.03	1.08557	3.55965	9.46716	13.0268	1.74	2.73	20.85	44.65	0.69	1.09	3.56	13.03
ALGAL TURF	sheltered	non-upwelling	6.95	10.79	83.35	175.51	2.76	4.29	14.83	51.49	4.29067	14.8273	36.6608	51.4881	6.95	10.79	83.35	175.51	2.76	4.29	14.83	51.49
ALGAL TURF	sheltered	non-upwelling	7.1	11.15	85.21	182.35	2.82	4.43	14.57	53.22	4.43482	14.572	38.6458	53.2178	7.1	11.15	85.21	182.35	2.82	4.43	14.57	53.22
CORAL	exposed	non-upwelling	15.8604	17.3539	433.94	515.67	19.57	21.41	212.73	256.96	21.4136	212.733	44.2306	256.963	15.86	17.35	433.94	515.67	19.57	21.41	212.73	256.96
CORAL	exposed	non-upwelling	14.3433	16.7318	392.43	523.13	17.7	20.65	177.02	247.75	20.646	177.016	70.7364	247.752	14.34	16.73	392.43	523.13	17.7	20.65	177.02	247.75
CORAL	exposed	non-upwelling	10.9624	12.6752	299.93	393.66	13.53	15.64	136.96	187.69	15.6404	136.959	50.7257	187.685	10.96	12.68	299.93	393.66	13.53	15.64	136.96	187.69
CORAL	exposed	non-upwelling	20.0127	21.7623	547.55	643.29	24.69	26.85	270.43	322.24	26.8533	270.425	51.814	322.239	20.01	21.76	547.55	643.29	24.69	26.85	270.43	322.24
CORAL	exposed	non-upwelling	8.33719	10.3261	228.11	336.94	10.29	12.74	94	152.9	12.7418	94.0003	58.9009	152.901	8.34	10.33	228.11	336.94	10.29	12.74	94	152.9
CORAL	exposed	non-upwelling	11.8472	13.4407	324.14	411.33	14.62	16.58	151.83	199.02	16.585	151.83	47.189	199.019	11.85	13.44	324.14	411.33	14.62	16.58	151.83	199.02
CORAL	exposed	non-upwelling	18.3786	19.8862	502.84	585.34	22.68	24.54	249.81	294.46	24.5383	249.812	44.6473	294.46	18.38	19.89	502.84	585.34	22.68	24.54	249.81	294.46
CORAL	exposed	non-upwelling	13.488	15.2558	369.03	465.77	16.64	18.82	173.54	225.9	18.8247	173.544	52.3527	225.897	13.49	15.26	369.03	465.77	16.64	18.82	173.54	225.9
CORAL	exposed	non-upwelling	11.3202	13.7138	309.72	440.7	13.97	16.92	132.18	203.06	16.922	132.178	70.8858	203.063	11.32	13.71	309.72	440.7	13.97	16.92	132.18	203.06
CORAL	exposed	non-upwelling	20.9793	25.3849	337.35	479.03	15.21	18.41	144.23	220.91	18.4093	144.232	76.6802	220.912	20.98	25.38	337.35	479.03	15.21	18.41	144.23	220.91
CORAL	exposed	non-upwelling	16.4214	19.832	264.06	373.74	11.91	14.38	113.23	172.59	14.3823	113.227	59.3615	172.588	16.42	19.83	264.06	373.74	11.91	14.38	113.23	172.59
CORAL	exposed	non-upwelling	11.7766	14.7587	189.37	285.27	8.54	10.7	76.53	128.44	10.7032	76.5338	51.9041	128.438	11.78	14.76	189.37	285.27	8.54	10.7	76.53	128.44
CORAL	exposed	non-upwelling	14.3346	19.0628	230.5	382.56	10.4	13.82	83.6	165.89	13.8245	83.6008	82.2929	165.894	14.33	19.06	230.5	382.56	10.4	13.82	83.6	165.89
CORAL	exposed	non-upwelling	22.9291	27.5659	368.7	517.82	16.63	19.99	159.19	239.89	19.991	159.189	80.703	239.892	22.93	27.57	368.7	517.82	16.63	19.99	159.19	239.89
CORAL	exposed	non-upwelling	19.9165	23.9961	320.26	451.46	14.44	17.4	137.82	208.83	17.4022	137.82	71.0065	208.826	19.92	24	320.26	451.46	14.44	17.4	137.82	208.83
CORAL	exposed	non-upwelling	8.14198	10.5167	130.92	207.29	5.9	7.63	50.19	91.52	7.62681	50.1894	41.3324	91.5218	8.14	10.52	130.92	207.29	5.9	7.63	50.19	91.52
CORAL	exposed	non-upwelling	17.8235	22.0046	286.6	421.07	12.93	15.96	118.72	191.5	15.9579	118.722	72.7735	191.495	17.82	22	286.6	421.07	12.93	15.96	118.72	191.5
CORAL	exposed	non-upwelling	20.1056	24.7907	323.3	473.97	14.58	17.98	134.2	215.74	17.9784	134.197	81.5442	215.741	20.11	24.79	323.3	473.97	14.58	17.98	134.2	215.74
CORAL	exposed	non-upwelling	22.2624	25.569	357.98	464.32	16.14	18.54	164.96	222.51	18.5428	164.962	57.5517	222.514	22.26	25.57	357.98	464.32	16.14	18.54	164.96	222.51
CORAL	exposed	non-upwelling	22.4357	25.1195	360.77	447.08	16.27	18.22	171.89	218.6	18.2169	171.89	46.7121	218.602	22.44	25.12	360.77	447.08	16.27	18.22	171.89	218.6
CORAL	exposed	non-upwelling	20.3363	24.0294	327.01	445.78	14.75	17.43	144.84	209.12	17.4263	144.837	64.2791	209.116	20.34	24.03	327.01	445.78	14.75	17.43	144.84	209.12
CORAL	sheltered	non-upwelling	11.34	13.0207	310.26	402.23	9.49	10.9	97.04	130.81	10.9011	97.0433	33.7701	130.813	11.34	13.02	310.26	402.23	9.49	10.9	97.04	130.81
CORAL	sheltered	non-upwelling	20.4783	22.6835	560.29	680.95	17.14	18.99	183.58	227.89	18.991	183.582	44.3099	227.892	20.48	22.68	560.29	680.95	17.14	18.99	183.58	227.89
CORAL	sheltered	non-upwelling	12.1989	13.9382	333.76	428.94	10.21	11.67	105.08	140.03	11.6693	105.083	34.948	140.031	12.2	13.94	333.76	428.94	10.21	11.67	105.08	140.03
CORAL	sheltered	non-upwelling	15.6613	17.673	428.49	538.58	13.11	14.8	137.13	177.55	14.7962	137.131	40.423	177.554	15.66	17.67	428.49	538.58	13.11	14.8	137.13	177.55
CORAL	sheltered	non-upwelling	2.36236	4.30024	64.63	170.67	1.98	3.6	4.26	43.2	3.60023	4.26465	38.9381	43.2027	2.36	4.3	64.63	170.67	1.98	3.6	4.26	43.2
CORAL	sheltered	non-upwelling	13.4617	15.1321	368.31	459.71	11.27	12.67	118.46	152.03	12.6688	118.463	33.5625	152.026	13.46	15.13	368.31	459.71	11.27	12.67	118.46	152.03
CORAL	sheltered	non-upwelling	17.8919	19.709	489.52	588.96	14.98	16.5	161.5	198.01	16.5007	161.497	36.5123	198.009	17.89	19.71	489.52	588.96	14.98	16.5	161.5	198.01
CORAL	sheltered	non-upwelling	20.3812	22.9804	557.63	699.86	17.06	19.24	178.65	230.87	19.2396	178.649	52.2256	230.875	20.38	22.98	557.63	699.86	17.06	19.24	178.65	230.87
CORAL	sheltered	non-upwelling	15.6163	17.6886	427.26	540.66	13.07	14.81	136.07	177.71	14.8091	136.072	41.638	177.71	15.62	17.69	427.26	540.66	13.07	14.81	136.07	177.71
CORAL	sheltered	non-upwelling	12.1437	13.6459	332.25	414.45	10.17	11.42	106.91	137.09	11.4245	106.911	30.183	137.094	12.14	13.65	332.25	414.45	10.17	11.42	106.91	137.09
CORAL	sheltered	non-upwelling	16.7461	21.0123	269.28	406.48	8.24	10.34	73.69	124.07	10.3391	73.688	50.3809	124.069	16.75	21.01	269.28	406.48	8.24	10.34	73.69	124.07
CORAL	sheltered	non-upwelling	17.7282	23.3835	285.07	466.94	8.72	11.51	71.29	138.07	11.5058	71.2853	66.7842	138.07	17.73	23.38	285.07	466.94	8.72	11.51	71.29	138.07
CORAL	sheltered	non-upwelling	13.8021	18.3279	221.94	367.49	6.79	9.02	54.77	108.22	9.01823	54.7727	53.446	108.219	13.8	18.33	221.94	367.49	6.79	9.02	54.77	108.22
CORAL	sheltered	non-upwelling	23.2887	26.4155	374.48	475.04	11.46	13	119.05	155.97	12.9977	119.048	36.924	155.972	23.29	26.42	374.48	475.04	11.46	13	119.05	155.97
CORAL	sheltered	non-upwelling	13.7761	17.915	221.52	354.63	6.78	8.82	56.9	105.78	8.81505	56.9039	48.8767	105.781	13.78	17.92	221.52	354.63	6.78	8.82	56.9	105.78
CORAL	sheltered	non-upwelling	28.2101	32.2524	453.62	583.62	13.88	15.87	142.7	190.44	15.8697	142.7	47.7361	190.437	28.21	32.25	453.62	583.62	13.88	15.87	142.7	190.44
CORAL	sheltered	non-upwelling	9.47409	13.795	152.34	291.31	4.66	6.79	30.43	81.45	6.78782	30.4271	51.0268	81.4539	9.47	13.8	152.34	291.31	4.66	6.79	30.43	81.45
CRUSTOSE CORALLINE ALGAE	exposed	non-upwelling	4.26384	4.89596	98.98	128.33	1.96	2.25	20.03	27	4.38399	43.7592	8.84866	52.6078	4.26	4.9	98.98	128.33	1.96	2.25	20.03	27
CRUSTOSE CORALLINE ALGAE	exposed	non-upwelling	5.12303	6.07281	90.03	123.41	1.78	2.11	17.43	25.36	2.25032	20.031	6.97288	27.0039	5.12	6.07	90.03	123.41	1.78	2.11	17.43	25.36
CRUSTOSE CORALLINE ALGAE	exposed	non-upwelling	7.55148	8.75923	133.22	175.84	2.64	3.06	26.59	36.72	2.11309	17.4254	7.93166	25.3571	7.55	8.76	133.22	175.84	2.64	3.06	26.59	36.72
CRUSTOSE CORALLINE ALGAE	exposed	non-upwelling	6.31845	7.43458	104.61	141.57	2.07	2.44	20.47	29.25	3.0597	26.5913	10.1251	36.7164	6.32	7.43	104.61	141.57	2.07	2.44	20.47	29.25
CRUSTOSE CORALLINE ALGAE	exposed	non-upwelling	5.3479	6.33211	94.99	129.96	1.88	2.23	18.42	26.72	2.43724	20.4654	8.78149	29.2469	5.35	6.33	94.99	129.96	1.88	2.23	18.42	26.72
CRUSTOSE CORALLINE ALGAE	exposed	non-upwelling	0.77145	1.07388	23.38	41.7	0.42	0.58	3.04	6.97	2.227	18.4164	8.30752	26.7239	0.77	1.07	23.38	41.7	0.42	0.58	3.04	6.97
CRUSTOSE CORALLINE ALGAE	sheltered	non-upwelling	1.48215	1.75625	56.05	76.79	1	1.19	9.79	14.23	0.580813	3.0441	3.92566	6.96976	1.48	1.76	56.05	76.79	1	1.19	9.79	14.23
CRUSTOSE CORALLINE ALGAE	sheltered	non-upwelling	2.98378	3.31645	70.07	85.7	1.25	1.39	13.34	16.68	1.1856	9.78632	4.44084	14.2272	2.98	3.32	70.07	85.7	1.25	1.39	13.34	16.68
CRUSTOSE CORALLINE ALGAE	sheltered	non-upwelling	2.40718	2.86218	56.88	78.39	1.02	1.21	9.88	14.49	1.39028	13.3363	3.34706	16.6834	2.41	2.86	56.88	78.39	1.02	1.21	9.88	14.49
CRUSTOSE CORALLINE ALGAE	sheltered	non-upwelling	1.65495	1.94448	48.13	64.97	0.86	1.01	8.51	12.11	1.20729	9.88128	4.60618	14.4875	1.65	1.94	48.13	64.97	0.86	1.01	8.51	12.11
CRUSTOSE CORALLINE ALGAE	sheltered	non-upwelling	1.77861	2.01208	56.32	71.1	1.01	1.14	10.48	13.65	1.00945	8.50595	3.6074	12.1133	1.78	2.01	56.32	71.1	1.01	1.14	10.48	13.65
CRUSTOSE CORALLINE ALGAE	sheltered	non-upwelling	3.88501	4.74273	222.27	320.42	2.27	2.77	21.2	33.21	1.13723	10.4797	3.16699	13.6467	3.89	4.74	222.27	320.42	2.27	2.77	21.2	33.21
MACROALGAE	sheltered	non-upwelling	5.31446	6.57121	304.06	447.86	3.1	3.83	28.42	46.02	2.76773	21.1998	12.013	33.2128	5.31	6.57	304.06	447.86	3.1	3.83	28.42	46.02
MACROALGAE	sheltered	non-upwelling	4.37986	5.67267	250.59	398.52	2.56	3.31	21.62	39.73	3.83479	28.4156	17.6018	46.0174	4.38	5.67	250.59	398.52	2.56	3.31	21.62	39.73
MACROALGAE	sheltered	non-upwelling	3.64989	4.60303	208.82	317.88	2.13	2.69	18.89	32.23	3.31042	21.6183	18.1068	39.7251	3.65	4.6	208.82	317.88	2.13	2.69	18.89	32.23
MACROALGAE	sheltered	non-upwelling	4.27055	5.41822	244.33	375.65	2.49	3.16	21.87	37.94	2.6862	18.8851	13.3493	32.2345	4.27	5.42	244.33	375.65	2.49	3.16	21.87	37.94
MACROALGAE	sheltered	non-upwelling	4.08734	5.45419	233.85	390.25	2.39	3.18	19.05	38.2	3.16193	21.8693	16.0739	37.9431	4.09	5.45	233.85	390.25	2.39	3.18	19.05	38.2
MACROALGAE	sheltered	non-upwelling	2.43	4.79	29.17	85.83	0.32	0.63	0.11	7.59	3.18292	19.0512	19.1438	38.195	2.43	4.79	29.17	85.83	0.32	0.63	0.11	7.59
MICROPHYTOBENTHOS	exposed	non-upwelling	3.26	6.15	39.17	108.33	0.43	0.81	0.6	9.74	0.6325	0.11	7.48	7.59	3.26	6.15	39.17	108.33	0.43	0.81	0.6	9.74
MICROPHYTOBENTHOS	exposed	non-upwelling	3.68	6.46	44.17	110.83	0.49	0.85	1.43	10.23	0.81125	0.605	9.13	9.735	3.68	6.46	44.17	110.83	0.49	0.85	1.43	10.23
MICROPHYTOBENTHOS	exposed	non-upwelling	-0.17	3.02	-2.08	74.58	-0.02	0.4	-5.34	4.79	0.8525	1.43	8.8	10.23	-0.17	3.02	-2.08	74.58	-0.02	0.4	-5.34	4.79
MICROPHYTOBENTHOS	exposed	non-upwelling	-2.67	5.21	-32.08	157.08	-1.02	1.99	-48.45	23.91	0.39875	-5.335	10.12	4.785	-2.67	5.21	-32.08	157.08	-1.02	1.99	-48.45	23.91
MICROPHYTOBENTHOS	sheltered	non-upwelling	4.1	9.69	49.17	183.33	1.57	3.71	-6.85	44.47	1.99219	-48.45	72.3562	23.9062	4.1	9.69	49.17	183.33	1.57	3.71	-6.85	44.47
MICROPHYTOBENTHOS	sheltered	non-upwelling	-7.67	-0.42	-92.08	82.08	-2.94	-0.16	-68.53	-1.91	3.70547	-6.85313	51.3187	44.4656	-7.67	-0.42	-92.08	82.08	-2.94	-0.16	-68.53	-1.91
MICROPHYTOBENTHOS	sheltered	non-upwelling	3.06	7.6	36.67	145.83	1.17	2.91	-6.85	34.9	-0.159375	-68.5313	66.6188	-1.9125	3.06	7.6	36.67	145.83	1.17	2.91	-6.85	34.9
MICROPHYTOBENTHOS	sheltered	non-upwelling	5.87	9.06	70.42	147.08	2.24	3.47	12.27	41.6	2.90859	-6.85313	41.7563	34.9031	5.87	9.06	70.42	147.08	2.24	3.47	12.27	41.6
MICROPHYTOBENTHOS	sheltered	non-upwelling	22.54	22.88	270.46	278.69	5.36	5.44	63.28	65.24	3.46641	12.2719	29.325	41.5969	22.54	22.88	270.46	278.69	5.36	5.44	63.28	65.24
ALGAL TURF	exposed	upwelling 2010/2011	0.7012	0.74299	34.83	38.99	0.4	0.42	4.51	5.08	5.43659	63.2836	1.95552	65.2391	0.7	0.74	34.83	38.99	0.4	0.42	4.51	5.08
ALGAL TURF	exposed	upwelling 2010/2011	4.37487	4.62963	93.04	103.87	1.07	1.13	12.07	13.56	7.74279	42.7229	50.1905	92.9135	4.37	4.63	93.04	103.87	1.07	1.13	12.07	13.56
ALGAL TURF	exposed	upwelling 2010/2011	7.113	8.73905	366.83	534.55	7.67	9.42	70.97	113.03	8.35941	48.4413	51.8716	100.313	7.11	8.74	366.83	534.55	7.67	9.42	70.97	113.03
ALGAL TURF	exposed	upwelling 2010/2011	9.54913	11.2375	492.47	666.62	10.29	12.11	101.67	145.35	8.21572	29.2044	69.3842	98.5886	9.55	11.24	492.47	666.62	10.29	12.11	101.67	145.35
ALGAL TURF	exposed	upwelling 2010/2011	8.84164	10.6351	455.98	640.97	9.53	11.46	91.16	137.56	6.07319	43.5919	29.2864	72.8783	8.84	10.64	455.98	640.97	9.53	11.46	91.16	137.56
ALGAL TURF	sheltered	upwelling 2010/2011	9.25623	11.3129	477.37	689.5	9.98	12.19	93.12	146.33	9.27956	57.974	53.3806	111.355	9.26	11.31	477.37	689.5	9.98	12.19	93.12	146.33
ALGAL TURF	sheltered	upwelling 2010/2011	8.84817	10.4974	456.32	626.43	9.54	11.31	93.11	135.78	11.5462	76.3464	62.2075	138.554	8.85	10.5	456.32	626.43	9.54	11.31	93.11	135.78
ALGAL TURF	sheltered	upwelling 2010/2011	8.03762	9.70514	414.52	586.51	8.66	10.46	82.39	125.53	8.91822	20.2179	86.8008	107.019	8.04	9.71	414.52	586.51	8.66	10.46	82.39	125.53
ALGAL TURF	sheltered	upwelling 2010/2011	5.46833	6.65787	282.01	404.71	7.91	9.63	74.28	115.58	11.395	53.4104	83.33	136.74	5.47	6.66	282.01	404.71	7.91	9.63	74.28	115.58
ALGAL TURF	sheltered	upwelling 2010/2011	6.83476	8.02762	352.48	475.52	9.89	11.61	97.94	139.35	12.9088	127.588	27.3173	154.905	6.83	8.03	352.48	475.52	9.89	11.61	97.94	139.35
CORAL	exposed	upwelling 2010/2011	5.46061	6.5741	281.62	396.47	7.9	9.51	75.46	114.12	26.4789	194.099	123.648	317.747	5.46	6.57	281.62	396.47	7.9	9.51	75.46	114.12
CORAL	exposed	upwelling 2010/2011	5.96523	7.39663	307.64	455.28	8.63	10.7	78.7	128.4	19.5285	104.302	130.039	234.342	5.97	7.4	307.64	455.28	8.63	10.7	78.7	128.4
CORAL	exposed	upwelling 2010/2011	6.9419	8.88529	358.01	558.46	10.04	12.85	86.77	154.24	20.1809	161.082	81.0887	242.17	6.94	8.89	358.01	558.46	10.04	12.85	86.77	154.24
CORAL	exposed	upwelling 2010/2011	5.93385	7.89049	306.02	507.84	8.58	11.41	69.04	136.97	17.4899	123.842	86.0374	209.879	5.93	7.89	306.02	507.84	8.58	11.41	69.04	136.97
CORAL	exposed	upwelling 2010/2011	3.56	6.02	42.75	101.68	0.28	0.48	1.05	5.72	23.4686	164.198	117.426	281.624	3.56	6.02	42.75	101.68	0.28	0.48	1.05	5.72
CORAL	exposed	upwelling 2010/2011	6.56	9.82	78.75	156.96	0.52	0.78	3.14	9.33	21.7843	138.896	122.516	261.411	6.56	9.82	78.75	156.96	0.52	0.78	3.14	9.33
CORAL	exposed	upwelling 2010/2011	2.94	5.17	35.25	88.82	0.23	0.41	0.67	4.91	23.7102	160.924	123.599	284.523	2.94	5.17	35.25	88.82	0.23	0.41	0.67	4.91
CORAL	exposed	upwelling 2010/2011	5.31	7.54	63.75	117.32	0.42	0.6	2.93	7.17	18.3325	109.397	110.593	219.99	5.31	7.54	63.75	117.32	0.42	0.6	2.93	7.17
CORAL	exposed	upwelling 2010/2011	4.37	6.56	52.5	105	0.35	0.52	2.08	6.24	20.7447	121.573	127.363	248.936	4.37	6.56	52.5	105	0.35	0.52	2.08	6.24
CORAL	exposed	upwelling 2010/2011	6.56	6.92	78.75	87.32	0.52	0.55	5.9	6.58	20.7637	101.558	147.606	249.165	6.56	6.92	78.75	87.32	0.52	0.55	5.9	6.58
CORAL	exposed	upwelling 2010/2011	-0.69	3.15	-8.25	83.89	-0.22	1.01	-17.45	12.15	23.8284	206.757	79.1835	285.94	-0.69	3.15	-8.25	83.89	-0.22	1.01	-17.45	12.15
CORAL	exposed	upwelling 2010/2011	9.44	12.16	113.25	178.61	3.03	3.91	25.89	46.89	17.8689	120.99	93.4375	214.427	9.44	12.16	113.25	178.61	3.03	3.91	25.89	46.89
CORAL	exposed	upwelling 2010/2011	18.5	22.65	222	321.64	5.94	7.28	55.32	87.34	15.2295	108.997	73.7572	182.754	18.5	22.65	222	321.64	5.94	7.28	55.32	87.34
CORAL	exposed	upwelling 2010/2011	5.62	11.25	67.5	202.5	1.81	3.61	0	43.38	20.1439	141.089	100.637	241.726	5.62	11.25	67.5	202.5	1.81	3.61	0	43.38
CORAL	exposed	upwelling 2010/2011	1.06	6.87	12.75	152.04	0.34	2.21	-18.28	26.47	19.9972	91.7517	148.214	239.966	1.06	6.87	12.75	152.04	0.34	2.21	-18.28	26.47
CORAL	exposed	upwelling 2010/2011	9.56	13.31	114.75	204.75	3.07	4.28	22.41	51.33	16.576	118.053	80.8585	198.912	9.56	13.31	114.75	204.75	3.07	4.28	22.41	51.33
CORAL	exposed	upwelling 2010/2011	6.95	10.87	83.38	177.55	2.11	3.3	11.02	39.61	16.6412	68.0775	131.616	199.694	6.95	10.87	83.38	177.55	2.11	3.3	11.02	39.61
CORAL	exposed	upwelling 2010/2011	8.38	11.64	100.6	178.71	2.55	3.53	18.68	42.4	22.1578	119.877	146.016	265.893	8.38	11.64	100.6	178.71	2.55	3.53	18.68	42.4
CORAL	exposed	upwelling 2010/2011	6.84	9.49	82.1	145.62	2.08	2.88	15.28	34.57	18.6622	80.922	143.025	223.947	6.84	9.49	82.1	145.62	2.08	2.88	15.28	34.57
CORAL	exposed	upwelling 2010/2011	12.05	15.59	144.54	229.5	3.66	4.73	30.99	56.78	17.4227	121.642	87.4303	209.072	12.05	15.59	144.54	229.5	3.66	4.73	30.99	56.78
CORAL	exposed	upwelling 2010/2011	9.88	12.48	118.61	180.93	3	3.79	26.55	45.47	12.5014	72.1076	77.9094	150.017	9.88	12.48	118.61	180.93	3	3.79	26.55	45.47
CORAL	exposed	upwelling 2010/2011	7.13	9.5	85.5	142.54	2.16	2.88	17.3	34.62	16.6512	111.008	88.8062	199.814	7.13	9.5	85.5	142.54	2.16	2.88	17.3	34.62
CORAL	exposed	upwelling 2010/2011	14.28	18.52	171.37	273.07	2.62	3.4	22.13	40.8	21.295	109.517	146.023	255.54	14.28	18.52	171.37	273.07	2.62	3.4	22.13	40.8
CORAL	exposed	upwelling 2010/2011	7.71	9.91	92.51	145.42	1.42	1.82	12.13	21.84	20.5989	123.593	123.593	247.187	7.71	9.91	92.51	145.42	1.42	1.82	12.13	21.84
CORAL	sheltered	upwelling 2010/2011	15.36	20.62	184.32	310.61	2.82	3.79	22.25	45.43	14.6713	87.312	88.7434	176.055	15.36	20.62	184.32	310.61	2.82	3.79	22.25	45.43
CORAL	sheltered	upwelling 2010/2011	12.98	16.66	155.73	244.21	2.38	3.06	20.47	36.71	11.9784	28.9443	114.796	143.74	12.98	16.66	155.73	244.21	2.38	3.06	20.47	36.71
CORAL	sheltered	upwelling 2010/2011	17.73	21.88	212.81	312.33	3.26	4.02	29.94	48.21	22.5192	151.052	119.178	270.23	17.73	21.88	212.81	312.33	3.26	4.02	29.94	48.21
CORAL	sheltered	upwelling 2010/2011	10.52	14.82	126.21	229.41	1.93	2.72	13.7	32.65	12.8703	79.9796	74.4637	154.443	10.52	14.82	126.21	229.41	1.93	2.72	13.7	32.65
CORAL	sheltered	upwelling 2010/2011	12.3557	19.4809	198.68	427.82	8.52	13.44	43.3	161.26	20.8871	132.951	117.694	250.645	12.36	19.48	198.68	427.82	8.52	13.44	43.3	161.26
CORAL	sheltered	upwelling 2010/2011	8.5243	13.3219	233.22	495.75	10.01	15.64	52.49	187.64	11.251	65.2707	69.7413	135.012	8.52	13.32	233.22	495.75	10.01	15.64	52.49	187.64
CORAL	sheltered	upwelling 2010/2011	13.5221	20.7405	369.97	764.95	15.87	24.34	88.79	292.13	13.17	91.7777	66.2627	158.04	13.52	20.74	369.97	764.95	15.87	24.34	88.79	292.13
CORAL	sheltered	upwelling 2010/2011	9.16382	16.4926	250.72	651.75	10.76	19.36	25.85	232.3	16.6105	103.062	96.2637	199.326	9.16	16.49	250.72	651.75	10.76	19.36	25.85	232.3
CORAL	sheltered	upwelling 2010/2011	12.787	19.6732	349.85	726.66	15.01	23.09	83.11	277.1	16.7091	120.306	80.2038	200.509	12.79	19.67	349.85	726.66	15.01	23.09	83.11	277.1
CORAL	sheltered	upwelling 2010/2011	13.7686	21.2379	376.71	785.43	16.16	24.93	88.73	299.13	15.5875	71.7869	115.264	187.05	13.77	21.24	376.71	785.43	16.16	24.93	88.73	299.13
CORAL	sheltered	upwelling 2010/2011	20.3902	28.5557	327.87	590.48	14.07	19.7	101.2	236.38	11.2294	48.6606	86.0917	134.752	20.39	28.56	327.87	590.48	14.07	19.7	101.2	236.38
CORAL	sheltered	upwelling 2010/2011	18.7447	26.3495	301.41	545.98	12.93	18.18	92.22	218.12	15.7211	105.699	82.9537	188.653	18.74	26.35	301.41	545.98	12.93	18.18	92.22	218.12
CORAL	sheltered	upwelling 2010/2011	12.0359	18.7815	329.3	698.42	14.13	22.04	74.51	264.54	11.7884	52.7479	88.7124	141.46	12.04	18.78	329.3	698.42	14.13	22.04	74.51	264.54
CORAL	sheltered	upwelling 2010/2011	15.2915	23.4378	245.89	507.87	10.55	16.17	59.15	194.02	10.1595	60.6164	61.2975	121.914	15.29	23.44	245.89	507.87	10.55	16.17	59.15	194.02
CORAL	sheltered	upwelling 2010/2011	12.3269	22.2736	198.22	518.1	8.5	15.37	19.7	184.38	10.9621	58.5409	73.004	131.545	12.33	22.27	198.22	518.1	8.5	15.37	19.7	184.38
CORAL	sheltered	upwelling 2010/2011	13.1682	18.0851	211.74	369.87	4.59	6.3	34.51	75.64	11.7913	90.5977	50.8976	141.495	13.17	18.09	211.74	369.87	4.59	6.3	34.51	75.64
CORAL	sheltered	upwelling 2010/2011	8.70054	14.0771	238.05	532.25	5.16	8.35	23.65	100.18	8.60731	28.8245	74.4633	103.288	8.7	14.08	238.05	532.25	5.16	8.35	23.65	100.18
CORAL	sheltered	upwelling 2010/2011	7.79023	11.8476	213.14	435.16	4.62	7.03	26.56	84.31	11.3571	25.8769	110.408	136.285	7.79	11.85	213.14	435.16	4.62	7.03	26.56	84.31
CORAL	sheltered	upwelling 2010/2011	12.1534	18.0326	332.52	654.23	7.21	10.69	44.65	128.33	15.8397	77.9002	112.176	190.076	12.15	18.03	332.52	654.23	7.21	10.69	44.65	128.33
CORAL	sheltered	upwelling 2010/2011	6.5325	12.9784	178.73	531.45	3.87	7.7	0.62	92.36	15.5908	113.099	73.99	187.089	6.53	12.98	178.73	531.45	3.87	7.7	0.62	92.36
CORAL	sheltered	upwelling 2010/2011	9.76752	13.8188	267.24	488.93	5.79	8.19	40.68	98.34	14.5423	45.7725	128.735	174.507	9.77	13.82	267.24	488.93	5.79	8.19	40.68	98.34
CORAL	sheltered	upwelling 2010/2011	7.77268	18.0082	124.98	454.16	2.71	6.28	-10.3	75.32	15.5895	84.6949	102.378	187.073	7.77	18.01	124.98	454.16	2.71	6.28	-10.3	75.32
CRUSTOSE CORALLINE ALGAE	exposed	upwelling 2010/2011	17.6182	27.8377	283.3	611.96	6.14	9.7	30.94	116.43	0.833993	9.15772	0.850188	10.0079	17.62	27.84	283.3	611.96	6.14	9.7	30.94	116.43
CRUSTOSE CORALLINE ALGAE	exposed	upwelling 2010/2011	10.2822	13.8283	281.32	475.36	6.1	8.2	47.94	98.41	1.24673	12.8226	2.13818	14.9607	10.28	13.83	281.32	475.36	6.1	8.2	47.94	98.41
CRUSTOSE CORALLINE ALGAE	exposed	upwelling 2010/2011	13.5071	23.1155	217.19	526.2	4.71	8.06	16.31	96.68	1.20424	13.1266	1.32433	14.4509	13.51	23.12	217.19	526.2	4.71	8.06	16.31	96.68
CRUSTOSE CORALLINE ALGAE	exposed	upwelling 2010/2011	10.1292	20.1433	162.88	484.93	3.53	7.02	0.48	84.25	0.934282	10.7907	0.420634	11.2114	10.13	20.14	162.88	484.93	3.53	7.02	0.48	84.25
CRUSTOSE CORALLINE ALGAE	exposed	upwelling 2010/2011	13.6743	19.8705	219.88	419.15	4.77	6.93	31.28	83.11	0.924263	9.19662	1.89453	11.0912	13.67	19.87	219.88	419.15	4.77	6.93	31.28	83.11
CRUSTOSE CORALLINE ALGAE	exposed	upwelling 2010/2011	4.01567	4.57908	84.5	108.21	0.84	0.95	8.63	11.45	1.31707	12.8897	2.91511	15.8048	4.02	4.58	84.5	108.21	0.84	0.95	8.63	11.45
CRUSTOSE CORALLINE ALGAE	sheltered	upwelling 2010/2011	3.57805	4.10408	68.32	88.4	0.68	0.78	6.92	9.31	0.616888	4.89881	2.50384	7.40265	3.58	4.1	68.32	88.4	0.68	0.78	6.92	9.31
CRUSTOSE CORALLINE ALGAE	sheltered	upwelling 2010/2011	4.12703	4.46109	85.86	99.76	0.85	0.92	9.37	11.03	0.741513	7.92392	0.974226	8.89815	4.13	4.46	85.86	99.76	0.85	0.92	9.37	11.03
CRUSTOSE CORALLINE ALGAE	sheltered	upwelling 2010/2011	1.767	1.93602	56.92	67.81	0.56	0.62	6.12	7.41	0.645519	6.52576	1.22047	7.74622	1.77	1.94	56.92	67.81	0.56	0.62	6.12	7.41
CRUSTOSE CORALLINE ALGAE	sheltered	upwelling 2010/2011	1.41935	1.54017	60.56	70.87	0.6	0.65	6.58	7.81	0.423536	4.51071	0.571729	5.08244	1.42	1.54	60.56	70.87	0.6	0.65	6.58	7.81
CRUSTOSE CORALLINE ALGAE	sheltered	upwelling 2010/2011	1.75	1.91448	46.77	55.56	0.46	0.51	5.03	6.08	1.12979	12.0654	1.49207	13.5574	1.75	1.91	46.77	55.56	0.46	0.51	5.03	6.08
MACROALGAE	exposed	upwelling 2010/2011	6.35382	7.85661	100.96	148.72	0.39	0.48	3.54	5.73	9.41948	70.9701	42.0637	113.034	6.35	7.86	100.96	148.72	0.39	0.48	3.54	5.73
MACROALGAE	exposed	upwelling 2010/2011	7.33829	8.25788	119.49	149.44	0.46	0.51	4.8	6.17	12.1125	101.673	43.6767	145.35	7.34	8.26	119.49	149.44	0.46	0.51	4.8	6.17
MACROALGAE	exposed	upwelling 2010/2011	6.70216	9.49416	84.91	155.66	0.32	0.46	2.27	5.52	11.4631	91.1638	46.3938	137.558	6.7	9.49	84.91	155.66	0.32	0.46	2.27	5.52
MACROALGAE	exposed	upwelling 2010/2011	2.89603	3.52788	60.54	86.96	0.23	0.28	2.17	3.39	12.1938	93.1213	53.2038	146.325	2.9	3.53	60.54	86.96	0.23	0.28	2.17	3.39
MACROALGAE	exposed	upwelling 2010/2011	3.48409	5.50834	40.44	87.44	0.15	0.24	0.78	2.94	11.3148	93.1134	42.6636	135.777	3.48	5.51	40.44	87.44	0.15	0.24	0.78	2.94
MACROALGAE	exposed	upwelling 2010/2011	10.0193	12.4987	89.42	133.67	0.34	0.43	3.09	5.12	10.4608	82.3929	43.1366	125.53	10.02	12.5	89.42	133.67	0.34	0.43	3.09	5.12
MACROALGAE	sheltered	upwelling 2010/2011	1.88003	2.92022	91.29	192.32	1.1	1.72	5.92	20.59	9.63129	74.2767	41.2988	115.575	1.88	2.92	91.29	192.32	1.1	1.72	5.92	20.59
MACROALGAE	sheltered	upwelling 2010/2011	2.75871	3.36217	133.96	192.57	1.62	1.98	15.2	23.71	11.6128	97.9389	41.4144	139.353	2.76	3.36	133.96	192.57	1.62	1.98	15.2	23.71
MACROALGAE	sheltered	upwelling 2010/2011	2.5643	3.43163	124.52	208.76	1.51	2.02	11.97	24.2	9.5101	75.4627	38.6585	114.121	2.56	3.43	124.52	208.76	1.51	2.02	11.97	24.2
MACROALGAE	sheltered	upwelling 2010/2011	2.39661	2.8575	116.38	161.14	6.97	8.32	67.59	99.78	10.7	78.7038	49.696	128.4	2.4	2.86	116.38	161.14	6.97	8.32	67.59	99.78
MACROALGAE	sheltered	upwelling 2010/2011	2.92979	3.09882	142.27	158.69	8.53	9.02	96.4	108.21	12.8535	86.7703	67.4714	154.242	2.93	3.1	142.27	158.69	8.53	9.02	96.4	108.21
MACROALGAE	sheltered	upwelling 2010/2011	3.36974	4.34805	163.63	258.65	9.81	12.65	83.51	151.83	11.4144	69.0414	67.9314	136.973	3.37	4.35	163.63	258.65	9.81	12.65	83.51	151.83
MICROPHYTOBENTHOS	exposed	upwelling 2010/2011	3.44128	5.49649	167.11	366.71	10.01	15.99	48.4	191.93	0.476614	1.05223	4.66714	5.71937	3.44	5.5	167.11	366.71	10.01	15.99	48.4	191.93
MICROPHYTOBENTHOS	exposed	upwelling 2010/2011	3.36967	4.0436	163.63	229.08	9.81	11.77	94.13	141.2	0.777857	3.13971	6.19457	9.33429	3.37	4.04	163.63	229.08	9.81	11.77	94.13	141.2
MICROPHYTOBENTHOS	exposed	upwelling 2010/2011	0.52	3.87	6.25	86.74	0.02	0.15	-1.35	1.84	0.409436	0.670371	4.24286	4.91323	0.52	3.87	6.25	86.74	0.02	0.15	-1.35	1.84
MICROPHYTOBENTHOS	exposed	upwelling 2010/2011	-1.25	1.88	-15	60	-0.05	0.07	-2.08	0.89	0.597536	2.92757	4.24286	7.17043	-1.25	1.88	-15	60	-0.05	0.07	-2.08	0.89
MICROPHYTOBENTHOS	exposed	upwelling 2010/2011	0.83	3.27	10	68.54	0.03	0.13	-0.76	1.56	0.51975	2.079	4.158	6.237	0.83	3.27	10	68.54	0.03	0.13	-0.76	1.56
MICROPHYTOBENTHOS	exposed	upwelling 2010/2011	0.42	3.16	5	70.85	0.02	0.13	-1.11	1.5	0.548036	5.89757	0.678857	6.57643	0.42	3.16	5	70.85	0.02	0.13	-1.11	1.5
MICROPHYTOBENTHOS	sheltered	upwelling 2010/2011	0.73	3.93	8.75	85.58	0.03	0.16	-1.17	1.87	1.01267	-17.4535	29.6055	12.152	0.73	3.93	8.75	85.58	0.03	0.16	-1.17	1.87
MICROPHYTOBENTHOS	sheltered	upwelling 2010/2011	-0.94	2.87	-11.25	80.21	-0.04	0.11	-2.26	1.37	3.90724	25.8876	20.9993	46.8868	-0.94	2.87	-11.25	80.21	-0.04	0.11	-2.26	1.37
MICROPHYTOBENTHOS	sheltered	upwelling 2010/2011	2.4	5.44	28.75	101.92	0.7	1.58	-2.28	18.99	7.27802	55.321	32.0153	87.3362	2.4	5.44	28.75	101.92	0.7	1.58	-2.28	18.99
MICROPHYTOBENTHOS	sheltered	upwelling 2010/2011	1.98	6.63	23.75	135.34	0.58	1.93	-9.31	23.12	3.61462	0	43.3755	43.3755	1.98	6.63	23.75	135.34	0.58	1.93	-9.31	23.12
MICROPHYTOBENTHOS	sheltered	upwelling 2010/2011	3.85	8.27	46.25	152.35	1.12	2.41	-1.98	28.87	2.20607	-18.2797	44.7525	26.4728	3.85	8.27	46.25	152.35	1.12	2.41	-1.98	28.87
MICROPHYTOBENTHOS	sheltered	upwelling 2010/2011	9.5625	3.75	13.3125	114.75	90	204.75	3.07243	1.20488	4.27731	22.4107	28.917	51.3277	9.56	3.75	13.31	114.75	90	204.75	3.07	1.2
ALGAL TURF	exposed	upwelling 2011/2012	23.79	32.59	285.43	496.67	5.65	7.74	42.72	92.91	3.30081	11.0182	28.5915	39.6097	23.79	32.59	285.43	496.67	5.65	7.74	42.72	92.91
ALGAL TURF	exposed	upwelling 2011/2012	26.09	35.18	313.04	531.35	6.2	8.36	48.44	100.31	3.53328	18.6835	23.7159	42.3994	26.09	35.18	313.04	531.35	6.2	8.36	48.44	100.31
ALGAL TURF	exposed	upwelling 2011/2012	22.41	34.58	268.92	560.95	5.32	8.22	29.2	98.59	2.88064	15.283	19.2846	34.5677	22.41	34.58	268.92	560.95	5.32	8.22	29.2	98.59
ALGAL TURF	exposed	upwelling 2011/2012	20.42	25.56	245.1	368.36	4.85	6.07	43.59	72.88	4.73172	30.9869	25.7937	56.7806	20.42	25.56	245.1	368.36	4.85	6.07	43.59	72.88
ALGAL TURF	exposed	upwelling 2011/2012	24.27	31.92	291.24	474.87	7.06	9.28	57.97	111.35	3.7891	26.5493	18.9198	45.4692	24.27	31.92	291.24	474.87	7.06	9.28	57.97	111.35
ALGAL TURF	exposed	upwelling 2011/2012	30.8	39.72	369.63	583.62	8.95	11.55	76.35	138.55	2.8847	17.2994	17.317	34.6164	30.8	39.72	369.63	583.62	8.95	11.55	76.35	138.55
ALGAL TURF	sheltered	upwelling 2011/2012	18.24	30.68	218.85	517.44	5.3	8.92	20.22	107.02	3.40003	22.1283	18.672	40.8004	18.24	30.68	218.85	517.44	5.3	8.92	20.22	107.02
ALGAL TURF	sheltered	upwelling 2011/2012	27.25	39.2	327.06	613.71	7.92	11.4	53.41	136.74	1.82017	12.1263	9.71572	21.842	27.25	39.2	327.06	613.71	7.92	11.4	53.41	136.74
ALGAL TURF	sheltered	upwelling 2011/2012	40.49	44.41	485.88	579.85	11.77	12.91	127.59	154.91	3.78623	22.2492	23.1855	45.4347	40.49	44.41	485.88	579.85	11.77	12.91	127.59	154.91
ALGAL TURF	sheltered	upwelling 2011/2012	19.1521	23.7788	524	777.17	21.33	26.48	194.1	317.75	3.05956	20.4692	16.2454	36.7147	19.15	23.78	524	777.17	21.33	26.48	194.1	317.75
ALGAL TURF	sheltered	upwelling 2011/2012	12.6713	17.5371	346.69	612.94	14.11	19.53	104.3	234.34	4.01735	29.9365	18.2718	48.2083	12.67	17.54	346.69	612.94	14.11	19.53	104.3	234.34
ALGAL TURF	sheltered	upwelling 2011/2012	15.0888	18.123	412.83	578.86	16.8	20.18	161.08	242.17	2.72053	13.6983	18.9481	32.6464	15.09	18.12	412.83	578.86	16.8	20.18	161.08	242.17
CORAL	exposed	upwelling 2011/2012	12.4871	15.7064	341.65	517.81	13.91	17.49	123.84	209.88	13.4385	43.2987	117.964	161.262	12.49	15.71	341.65	517.81	13.91	17.49	123.84	209.88
CORAL	exposed	upwelling 2011/2012	16.6817	21.0755	456.41	696.84	18.58	23.47	164.2	281.62	15.6366	52.4896	135.149	187.639	16.68	21.08	456.41	696.84	18.58	23.47	164.2	281.62
CORAL	exposed	upwelling 2011/2012	14.9786	19.5629	409.81	660.67	16.68	21.78	138.9	261.41	24.344	88.7884	203.339	292.128	14.98	19.56	409.81	660.67	16.68	21.78	138.9	261.41
CORAL	exposed	upwelling 2011/2012	16.6676	21.2924	456.03	709.1	18.56	23.71	160.92	284.52	19.3581	25.8465	206.451	232.297	16.67	21.29	456.03	709.1	18.56	23.71	160.92	284.52
CORAL	exposed	upwelling 2011/2012	12.3249	16.4631	337.21	563.65	13.72	18.33	109.4	219.99	23.0913	83.1124	193.983	277.095	12.32	16.46	337.21	563.65	13.72	18.33	109.4	219.99
CORAL	exposed	upwelling 2011/2012	13.8637	18.6293	379.31	640.08	15.44	20.74	121.57	248.94	24.9279	88.7263	210.408	299.134	13.86	18.63	379.31	640.08	15.44	20.74	121.57	248.94
CORAL	exposed	upwelling 2011/2012	13.1233	18.6464	359.05	661.28	14.61	20.76	101.56	249.16	19.6986	101.196	135.188	236.383	13.12	18.65	359.05	661.28	14.61	20.76	101.56	249.16
CORAL	exposed	upwelling 2011/2012	18.4357	21.3985	504.4	666.53	20.53	23.83	206.76	285.94	18.1767	92.2163	125.904	218.12	18.44	21.4	504.4	666.53	20.53	23.83	206.76	285.94
CORAL	exposed	upwelling 2011/2012	12.5505	16.0468	343.38	534.7	13.98	17.87	120.99	214.43	22.0447	74.5133	190.023	264.536	12.55	16.05	343.38	534.7	13.98	17.87	120.99	214.43
CORAL	exposed	upwelling 2011/2012	18.5746	23.2705	298.68	449.7	12.16	15.23	109	182.75	16.1681	59.1471	134.871	194.018	18.57	23.27	298.68	449.7	12.16	15.23	109	182.75
CORAL	exposed	upwelling 2011/2012	24.3724	30.7796	391.91	597.96	15.95	20.14	141.09	241.73	15.365	19.7032	164.677	184.38	24.37	30.78	391.91	597.96	15.95	20.14	141.09	241.73
CORAL	sheltered	upwelling 2011/2012	21.1192	30.5554	339.6	643.07	13.82	20	91.75	239.97	6.30328	34.5099	41.1295	75.6394	21.12	30.56	339.6	643.07	13.82	20	91.75	239.97
CORAL	sheltered	upwelling 2011/2012	20.18	25.3279	324.49	490.05	13.21	16.58	118.05	198.91	8.34812	23.6545	76.5229	100.177	20.18	25.33	324.49	490.05	13.21	16.58	118.05	198.91
CORAL	sheltered	upwelling 2011/2012	17.048	25.4275	274.13	543.62	11.16	16.64	68.08	199.69	7.02598	26.564	57.7478	84.3118	17.05	25.43	274.13	543.62	11.16	16.64	68.08	199.69
CORAL	sheltered	upwelling 2011/2012	24.5605	33.8568	394.93	693.9	16.07	22.16	119.88	265.89	10.6939	44.6493	83.677	128.326	24.56	33.86	394.93	693.9	16.07	22.16	119.88	265.89
CORAL	sheltered	upwelling 2011/2012	19.4098	28.5157	312.11	604.95	12.7	18.66	80.92	223.95	7.69656	0.616311	91.7424	92.3587	19.41	28.52	312.11	604.95	12.7	18.66	80.92	223.95
CORAL	sheltered	upwelling 2011/2012	21.0553	26.6217	338.57	517.58	13.78	17.42	121.64	209.07	8.19495	40.6785	57.6609	98.3394	21.06	26.62	338.57	517.58	13.78	17.42	121.64	209.07
CORAL	sheltered	upwelling 2011/2012	14.1418	19.102	227.4	386.92	9.26	12.5	72.11	150.02	6.27648	-10.3007	85.6184	75.3177	14.14	19.1	227.4	386.92	9.26	12.5	72.11	150.02
CORAL	sheltered	upwelling 2011/2012	19.7888	25.4427	318.2	500.03	12.95	16.65	111.01	199.81	9.70239	30.9442	85.4845	116.429	19.79	25.44	318.2	500.03	12.95	16.65	111.01	199.81
CORAL	sheltered	upwelling 2011/2012	23.2418	32.5385	373.73	672.71	15.21	21.29	109.52	255.54	8.20054	47.936	50.4705	98.4065	23.24	32.54	373.73	672.71	15.21	21.29	109.52	255.54
CORAL	sheltered	upwelling 2011/2012	23.6061	31.4748	379.59	632.64	15.45	20.6	123.59	247.19	8.05655	16.3057	80.3729	96.6786	23.61	31.47	379.59	632.64	15.45	20.6	123.59	247.19
CORAL	sheltered	upwelling 2011/2012	13.1073	17.5239	358.62	600.29	10.97	14.67	87.31	176.06	7.02063	0.481414	83.7661	84.2475	13.11	17.52	358.62	600.29	10.97	14.67	87.31	176.06
CORAL	sheltered	upwelling 2011/2012	8.59419	14.3074	235.14	547.76	7.2	11.98	28.94	143.74	6.92554	31.2766	51.8299	83.1065	8.59	14.31	235.14	547.76	7.2	11.98	28.94	143.74
CRUSTOSE CORALLINE ALGAE	exposed	upwelling 2011/2012	20.9664	26.8977	573.64	898.2	17.55	22.52	151.05	270.23	0.95391	8.63006	2.81686	11.4469	20.97	26.9	573.64	898.2	17.55	22.52	151.05	270.23
CRUSTOSE CORALLINE ALGAE	exposed	upwelling 2011/2012	11.6668	15.3727	319.2	521.99	9.77	12.87	79.98	154.44	0.775758	6.92276	2.38634	9.3091	11.67	15.37	319.2	521.99	9.77	12.87	79.98	154.44
CRUSTOSE CORALLINE ALGAE	exposed	upwelling 2011/2012	19.0909	24.9483	522.33	842.84	15.98	20.89	132.95	250.65	0.918776	9.37411	1.65121	11.0253	19.09	24.95	522.33	842.84	15.98	20.89	132.95	250.65
CRUSTOSE CORALLINE ALGAE	exposed	upwelling 2011/2012	9.96769	13.4386	272.72	462.64	8.35	11.25	65.27	135.01	0.617396	6.11514	1.29361	7.40875	9.97	13.44	272.72	462.64	8.35	11.25	65.27	135.01
CRUSTOSE CORALLINE ALGAE	exposed	upwelling 2011/2012	12.433	15.7307	340.17	520.62	10.41	13.17	91.78	158.04	0.650559	6.58196	1.22474	7.8067	12.43	15.73	340.17	520.62	10.41	13.17	91.78	158.04
CRUSTOSE CORALLINE ALGAE	exposed	upwelling 2011/2012	15.0493	19.8401	411.75	673.9	12.6	16.61	103.06	199.33	0.50652	5.03387	1.04437	6.07824	15.05	19.84	411.75	673.9	12.6	16.61	103.06	199.33
CRUSTOSE CORALLINE ALGAE	sheltered	upwelling 2011/2012	15.9664	19.958	436.84	655.26	13.37	16.71	120.31	200.51	0.477515	3.53807	2.19211	5.73018	15.97	19.96	436.84	655.26	13.37	16.71	120.31	200.51
CRUSTOSE CORALLINE ALGAE	sheltered	upwelling 2011/2012	12.8819	18.6183	352.45	666.35	10.78	15.59	71.79	187.05	0.514316	4.79722	1.37456	6.17179	12.88	18.62	352.45	666.35	10.78	15.59	71.79	187.05
CRUSTOSE CORALLINE ALGAE	sheltered	upwelling 2011/2012	15.5314	22.8217	249.75	484.2	7.64	11.23	48.66	134.75	0.460104	2.27392	3.24732	5.52124	15.53	22.82	249.75	484.2	7.64	11.23	48.66	134.75
CRUSTOSE CORALLINE ALGAE	sheltered	upwelling 2011/2012	24.9257	31.9503	400.81	626.71	12.26	15.72	105.7	188.65	0.282088	2.17251	1.21254	3.38505	24.93	31.95	400.81	626.71	12.26	15.72	105.7	188.65
CRUSTOSE CORALLINE ALGAE	sheltered	upwelling 2011/2012	16.4456	23.9577	264.44	506.04	8.09	11.79	52.75	141.46	0.244584	0.777846	2.15716	2.935	16.45	23.96	264.44	506.04	8.09	11.79	52.75	141.46
CRUSTOSE CORALLINE ALGAE	sheltered	upwelling 2011/2012	15.4567	20.6474	248.54	415.48	7.61	10.16	60.62	121.91	0.426655	3.08864	2.03123	5.11986	15.46	20.65	248.54	415.48	7.61	10.16	60.62	121.91
MACROALGAE	exposed	upwelling 2011/2012	16.0965	22.2785	258.83	457.64	7.92	10.96	58.54	131.54	1.71584	5.92169	14.6684	20.5901	16.1	22.28	258.83	457.64	7.92	10.96	58.54	131.54
MACROALGAE	exposed	upwelling 2011/2012	19.6537	23.9637	316.03	454.64	9.67	11.79	90.6	141.5	1.97552	15.1963	8.50994	23.7063	19.65	23.96	316.03	454.64	9.67	11.79	90.6	141.5
MACROALGAE	exposed	upwelling 2011/2012	11.1873	17.4928	179.89	382.68	5.5	8.61	28.82	103.29	2.01634	11.9651	12.231	24.196	11.19	17.49	179.89	382.68	5.5	8.61	28.82	103.29
MACROALGAE	sheltered	upwelling 2011/2012	13.7319	23.0813	220.81	521.48	6.76	11.36	25.88	136.29	8.31517	67.5943	32.1878	99.782	13.73	23.08	220.81	521.48	6.76	11.36	25.88	136.29
MACROALGAE	sheltered	upwelling 2011/2012	22.6923	32.1914	364.89	670.38	11.17	15.84	77.9	190.08	9.01739	96.4041	11.8046	108.209	22.69	32.19	364.89	670.38	11.17	15.84	77.9	190.08
MACROALGAE	sheltered	upwelling 2011/2012	25.42	31.6854	408.75	610.25	12.51	15.59	113.1	187.09	12.6526	83.5071	68.324	151.831	25.42	31.69	408.75	610.25	12.51	15.59	113.1	187.09
MACROALGAE	sheltered	upwelling 2011/2012	18.6533	29.5546	299.95	650.53	9.18	14.54	45.77	174.51	15.9945	48.4007	143.533	191.934	18.65	29.55	299.95	650.53	9.18	14.54	45.77	174.51
MACROALGAE	sheltered	upwelling 2011/2012	23.0134	31.6828	370.05	648.86	11.32	15.59	84.69	187.07	11.7667	94.1332	47.0666	141.2	23.01	31.68	370.05	648.86	11.32	15.59	84.69	187.07
MICROPHYTOBENTHOS	exposed	upwelling 2011/2012	1.50515	1.57192	55.84	60.8	0.8	0.83	9.16	10.01	0.15343	-1.34616	3.18732	1.84116	1.51	1.57	55.84	60.8	0.8	0.83	9.16	10.01
MICROPHYTOBENTHOS	exposed	upwelling 2011/2012	3.01946	3.25184	80.95	93.41	1.16	1.25	12.82	14.96	0.07425	-2.079	2.97	0.891	3.02	3.25	80.95	93.41	1.16	1.25	12.82	14.96
MICROPHYTOBENTHOS	exposed	upwelling 2011/2012	3.06199	3.20904	80.35	88.07	1.15	1.2	13.13	14.45	0.129585	-0.763024	2.31805	1.55502	3.06	3.21	80.35	88.07	1.15	1.2	13.13	14.45
MICROPHYTOBENTHOS	exposed	upwelling 2011/2012	1.62681	1.65791	64.11	66.56	0.92	0.93	10.79	11.21	0.125159	-1.1059	2.6078	1.5019	1.63	1.66	64.11	66.56	0.92	0.93	10.79	11.21
MICROPHYTOBENTHOS	exposed	upwelling 2011/2012	1.5955	1.74449	59.11	70.15	0.85	0.92	9.2	11.09	0.155643	-1.17472	3.04244	1.86772	1.6	1.74	59.11	70.15	0.85	0.92	9.2	11.09
MICROPHYTOBENTHOS	exposed	upwelling 2011/2012	3.7242	4.10255	83.61	100.6	1.2	1.32	12.89	15.8	0.11379	-2.25648	3.62195	1.36548	3.72	4.1	83.61	100.6	1.2	1.32	12.89	15.8
MICROPHYTOBENTHOS	sheltered	upwelling 2011/2012	1.31906	1.58754	44.67	62.85	0.51	0.62	4.9	7.4	1.58275	-2.27774	21.2707	18.993	1.32	1.59	44.67	62.85	0.51	0.62	4.9	7.4
MICROPHYTOBENTHOS	sheltered	upwelling 2011/2012	2.12144	2.2443	61.08	68.16	0.7	0.74	7.92	8.9	1.92692	-9.31481	32.4379	23.1231	2.12	2.24	61.08	68.16	0.7	0.74	7.92	8.9
MICROPHYTOBENTHOS	sheltered	upwelling 2011/2012	0.977972	1.0616	51.82	60.69	0.59	0.65	6.53	7.75	2.40551	-1.97641	30.8426	28.8662	0.98	1.06	51.82	60.69	0.59	0.65	6.53	7.75

## Sheet: Tabelle1
benthic group	location	season	individual net O2 fluxes	individual gross O2 fluxes	individual net O2 fluxes	individual gross O2 fluxes	net O2 fluxes per covered subtratum	gross O2 fluxes per covered substratum	daily net production per covered subtratum	daily gross production per covered substratum
			mmol O2 m-2 specimen surface h-1		mmol O2 m-2 specimen surface d-1		mmol O2 m-2 seafloor h-1		mmol O2 m-2 seafloor d-1
ALGAL TURF	exposed	non-upwelling	4.5	6.61	53.97	104.71	1.42	2.09	9.06	25.13
ALGAL TURF	exposed	non-upwelling	2.92	5.48	35.02	96.61	0.92	1.74	1.34	20.85
ALGAL TURF	exposed	non-upwelling	2.99	4.85	35.86	80.53	0.95	1.54	4.28	18.44
ALGAL TURF	exposed	non-upwelling	3.92	5.23	47.01	78.4	1.24	1.66	9.92	19.87
ALGAL TURF	exposed	non-upwelling	1.95	3.38	23.44	57.66	0.62	1.07	2	12.85
ALGAL TURF	sheltered	non-upwelling	1.8	5.58	21.66	112.37	0.72	2.22	-9.43	26.66
ALGAL TURF	sheltered	non-upwelling	6.22	10.23	74.67	170.75	2.48	4.07	10.59	48.81
ALGAL TURF	sheltered	non-upwelling	9	12.36	108.03	188.51	3.58	4.92	26.97	58.98
ALGAL TURF	sheltered	non-upwelling	1.74	2.73	20.85	44.65	0.69	1.09	3.56	13.03
ALGAL TURF	sheltered	non-upwelling	6.95	10.79	83.35	175.51	2.76	4.29	14.83	51.49
ALGAL TURF	sheltered	non-upwelling	7.1	11.15	85.21	182.35	2.82	4.43	14.57	53.22
CORAL	exposed	non-upwelling	15.86	17.35	433.94	515.67	19.57	21.41	212.73	256.96
CORAL	exposed	non-upwelling	14.34	16.73	392.43	523.13	17.7	20.65	177.02	247.75
CORAL	exposed	non-upwelling	10.96	12.68	299.93	393.66	13.53	15.64	136.96	187.69
CORAL	exposed	non-upwelling	20.01	21.76	547.55	643.29	24.69	26.85	270.43	322.24
CORAL	exposed	non-upwelling	8.34	10.33	228.11	336.94	10.29	12.74	94	152.9
CORAL	exposed	non-upwelling	11.85	13.44	324.14	411.33	14.62	16.58	151.83	199.02
CORAL	exposed	non-upwelling	18.38	19.89	502.84	585.34	22.68	24.54	249.81	294.46
CORAL	exposed	non-upwelling	13.49	15.26	369.03	465.77	16.64	18.82	173.54	225.9
CORAL	exposed	non-upwelling	11.32	13.71	309.72	440.7	13.97	16.92	132.18	203.06
CORAL	exposed	non-upwelling	20.98	25.38	337.35	479.03	15.21	18.41	144.23	220.91
CORAL	exposed	non-upwelling	16.42	19.83	264.06	373.74	11.91	14.38	113.23	172.59
CORAL	exposed	non-upwelling	11.78	14.76	189.37	285.27	8.54	10.7	76.53	128.44
CORAL	exposed	non-upwelling	14.33	19.06	230.5	382.56	10.4	13.82	83.6	165.89
CORAL	exposed	non-upwelling	22.93	27.57	368.7	517.82	16.63	19.99	159.19	239.89
CORAL	exposed	non-upwelling	19.92	24	320.26	451.46	14.44	17.4	137.82	208.83
CORAL	exposed	non-upwelling	8.14	10.52	130.92	207.29	5.9	7.63	50.19	91.52
CORAL	exposed	non-upwelling	17.82	22	286.6	421.07	12.93	15.96	118.72	191.5
CORAL	exposed	non-upwelling	20.11	24.79	323.3	473.97	14.58	17.98	134.2	215.74
CORAL	exposed	non-upwelling	22.26	25.57	357.98	464.32	16.14	18.54	164.96	222.51
CORAL	exposed	non-upwelling	22.44	25.12	360.77	447.08	16.27	18.22	171.89	218.6
CORAL	exposed	non-upwelling	20.34	24.03	327.01	445.78	14.75	17.43	144.84	209.12
CORAL	sheltered	non-upwelling	11.34	13.02	310.26	402.23	9.49	10.9	97.04	130.81
CORAL	sheltered	non-upwelling	20.48	22.68	560.29	680.95	17.14	18.99	183.58	227.89
CORAL	sheltered	non-upwelling	12.2	13.94	333.76	428.94	10.21	11.67	105.08	140.03
CORAL	sheltered	non-upwelling	15.66	17.67	428.49	538.58	13.11	14.8	137.13	177.55
CORAL	sheltered	non-upwelling	2.36	4.3	64.63	170.67	1.98	3.6	4.26	43.2
CORAL	sheltered	non-upwelling	13.46	15.13	368.31	459.71	11.27	12.67	118.46	152.03
CORAL	sheltered	non-upwelling	17.89	19.71	489.52	588.96	14.98	16.5	161.5	198.01
CORAL	sheltered	non-upwelling	20.38	22.98	557.63	699.86	17.06	19.24	178.65	230.87
CORAL	sheltered	non-upwelling	15.62	17.69	427.26	540.66	13.07	14.81	136.07	177.71
CORAL	sheltered	non-upwelling	12.14	13.65	332.25	414.45	10.17	11.42	106.91	137.09
CORAL	sheltered	non-upwelling	16.75	21.01	269.28	406.48	8.24	10.34	73.69	124.07
CORAL	sheltered	non-upwelling	17.73	23.38	285.07	466.94	8.72	11.51	71.29	138.07
CORAL	sheltered	non-upwelling	13.8	18.33	221.94	367.49	6.79	9.02	54.77	108.22
CORAL	sheltered	non-upwelling	23.29	26.42	374.48	475.04	11.46	13	119.05	155.97
CORAL	sheltered	non-upwelling	13.78	17.92	221.52	354.63	6.78	8.82	56.9	105.78
CORAL	sheltered	non-upwelling	28.21	32.25	453.62	583.62	13.88	15.87	142.7	190.44
CORAL	sheltered	non-upwelling	9.47	13.8	152.34	291.31	4.66	6.79	30.43	81.45
CRUSTOSE CORALLINE ALGAE	exposed	non-upwelling	4.26	4.9	98.98	128.33	1.96	2.25	20.03	27
CRUSTOSE CORALLINE ALGAE	exposed	non-upwelling	5.12	6.07	90.03	123.41	1.78	2.11	17.43	25.36
CRUSTOSE CORALLINE ALGAE	exposed	non-upwelling	7.55	8.76	133.22	175.84	2.64	3.06	26.59	36.72
CRUSTOSE CORALLINE ALGAE	exposed	non-upwelling	6.32	7.43	104.61	141.57	2.07	2.44	20.47	29.25
CRUSTOSE CORALLINE ALGAE	exposed	non-upwelling	5.35	6.33	94.99	129.96	1.88	2.23	18.42	26.72
CRUSTOSE CORALLINE ALGAE	exposed	non-upwelling	0.77	1.07	23.38	41.7	0.42	0.58	3.04	6.97
CRUSTOSE CORALLINE ALGAE	sheltered	non-upwelling	1.48	1.76	56.05	76.79	1	1.19	9.79	14.23
CRUSTOSE CORALLINE ALGAE	sheltered	non-upwelling	2.98	3.32	70.07	85.7	1.25	1.39	13.34	16.68
CRUSTOSE CORALLINE ALGAE	sheltered	non-upwelling	2.41	2.86	56.88	78.39	1.02	1.21	9.88	14.49
CRUSTOSE CORALLINE ALGAE	sheltered	non-upwelling	1.65	1.94	48.13	64.97	0.86	1.01	8.51	12.11
CRUSTOSE CORALLINE ALGAE	sheltered	non-upwelling	1.78	2.01	56.32	71.1	1.01	1.14	10.48	13.65
MACROALGAE	sheltered	non-upwelling	3.89	4.74	222.27	320.42	2.27	2.77	21.2	33.21
MACROALGAE	sheltered	non-upwelling	5.31	6.57	304.06	447.86	3.1	3.83	28.42	46.02
MACROALGAE	sheltered	non-upwelling	4.38	5.67	250.59	398.52	2.56	3.31	21.62	39.73
MACROALGAE	sheltered	non-upwelling	3.65	4.6	208.82	317.88	2.13	2.69	18.89	32.23
MACROALGAE	sheltered	non-upwelling	4.27	5.42	244.33	375.65	2.49	3.16	21.87	37.94
MACROALGAE	sheltered	non-upwelling	4.09	5.45	233.85	390.25	2.39	3.18	19.05	38.2
MICROPHYTOBENTHOS	exposed	non-upwelling	2.43	4.79	29.17	85.83	0.32	0.63	0.11	7.59
MICROPHYTOBENTHOS	exposed	non-upwelling	3.26	6.15	39.17	108.33	0.43	0.81	0.6	9.74
MICROPHYTOBENTHOS	exposed	non-upwelling	3.68	6.46	44.17	110.83	0.49	0.85	1.43	10.23
MICROPHYTOBENTHOS	exposed	non-upwelling	-0.17	3.02	-2.08	74.58	-0.02	0.4	-5.34	4.79
MICROPHYTOBENTHOS	sheltered	non-upwelling	-2.67	5.21	-32.08	157.08	-1.02	1.99	-48.45	23.91
MICROPHYTOBENTHOS	sheltered	non-upwelling	4.1	9.69	49.17	183.33	1.57	3.71	-6.85	44.47
MICROPHYTOBENTHOS	sheltered	non-upwelling	-7.67	-0.42	-92.08	82.08	-2.94	-0.16	-68.53	-1.91
MICROPHYTOBENTHOS	sheltered	non-upwelling	3.06	7.6	36.67	145.83	1.17	2.91	-6.85	34.9
MICROPHYTOBENTHOS	sheltered	non-upwelling	5.87	9.06	70.42	147.08	2.24	3.47	12.27	41.6
ALGAL TURF	exposed	upwelling 2010/2011	22.54	22.88	270.46	278.69	5.36	5.44	63.28	65.24
ALGAL TURF	exposed	upwelling 2010/2011	23.79	32.59	285.43	496.67	5.65	7.74	42.72	92.91
ALGAL TURF	exposed	upwelling 2010/2011	26.09	35.18	313.04	531.35	6.2	8.36	48.44	100.31
ALGAL TURF	exposed	upwelling 2010/2011	22.41	34.58	268.92	560.95	5.32	8.22	29.2	98.59
ALGAL TURF	exposed	upwelling 2010/2011	20.42	25.56	245.1	368.36	4.85	6.07	43.59	72.88
ALGAL TURF	sheltered	upwelling 2010/2011	24.27	31.92	291.24	474.87	7.06	9.28	57.97	111.35
ALGAL TURF	sheltered	upwelling 2010/2011	30.8	39.72	369.63	583.62	8.95	11.55	76.35	138.55
ALGAL TURF	sheltered	upwelling 2010/2011	18.24	30.68	218.85	517.44	5.3	8.92	20.22	107.02
ALGAL TURF	sheltered	upwelling 2010/2011	27.25	39.2	327.06	613.71	7.92	11.4	53.41	136.74
ALGAL TURF	sheltered	upwelling 2010/2011	40.49	44.41	485.88	579.85	11.77	12.91	127.59	154.91
CORAL	exposed	upwelling 2010/2011	19.15	23.78	524	777.17	21.33	26.48	194.1	317.75
CORAL	exposed	upwelling 2010/2011	12.67	17.54	346.69	612.94	14.11	19.53	104.3	234.34
CORAL	exposed	upwelling 2010/2011	15.09	18.12	412.83	578.86	16.8	20.18	161.08	242.17
CORAL	exposed	upwelling 2010/2011	12.49	15.71	341.65	517.81	13.91	17.49	123.84	209.88
CORAL	exposed	upwelling 2010/2011	16.68	21.08	456.41	696.84	18.58	23.47	164.2	281.62
CORAL	exposed	upwelling 2010/2011	14.98	19.56	409.81	660.67	16.68	21.78	138.9	261.41
CORAL	exposed	upwelling 2010/2011	16.67	21.29	456.03	709.1	18.56	23.71	160.92	284.52
CORAL	exposed	upwelling 2010/2011	12.32	16.46	337.21	563.65	13.72	18.33	109.4	219.99
CORAL	exposed	upwelling 2010/2011	13.86	18.63	379.31	640.08	15.44	20.74	121.57	248.94
CORAL	exposed	upwelling 2010/2011	13.12	18.65	359.05	661.28	14.61	20.76	101.56	249.16
CORAL	exposed	upwelling 2010/2011	18.44	21.4	504.4	666.53	20.53	23.83	206.76	285.94
CORAL	exposed	upwelling 2010/2011	12.55	16.05	343.38	534.7	13.98	17.87	120.99	214.43
CORAL	exposed	upwelling 2010/2011	18.57	23.27	298.68	449.7	12.16	15.23	109	182.75
CORAL	exposed	upwelling 2010/2011	24.37	30.78	391.91	597.96	15.95	20.14	141.09	241.73
CORAL	exposed	upwelling 2010/2011	21.12	30.56	339.6	643.07	13.82	20	91.75	239.97
CORAL	exposed	upwelling 2010/2011	20.18	25.33	324.49	490.05	13.21	16.58	118.05	198.91
CORAL	exposed	upwelling 2010/2011	17.05	25.43	274.13	543.62	11.16	16.64	68.08	199.69
CORAL	exposed	upwelling 2010/2011	24.56	33.86	394.93	693.9	16.07	22.16	119.88	265.89
CORAL	exposed	upwelling 2010/2011	19.41	28.52	312.11	604.95	12.7	18.66	80.92	223.95
CORAL	exposed	upwelling 2010/2011	21.06	26.62	338.57	517.58	13.78	17.42	121.64	209.07
CORAL	exposed	upwelling 2010/2011	14.14	19.1	227.4	386.92	9.26	12.5	72.11	150.02
CORAL	exposed	upwelling 2010/2011	19.79	25.44	318.2	500.03	12.95	16.65	111.01	199.81
CORAL	exposed	upwelling 2010/2011	23.24	32.54	373.73	672.71	15.21	21.29	109.52	255.54
CORAL	exposed	upwelling 2010/2011	23.61	31.47	379.59	632.64	15.45	20.6	123.59	247.19
CORAL	sheltered	upwelling 2010/2011	13.11	17.52	358.62	600.29	10.97	14.67	87.31	176.06
CORAL	sheltered	upwelling 2010/2011	8.59	14.31	235.14	547.76	7.2	11.98	28.94	143.74
CORAL	sheltered	upwelling 2010/2011	20.97	26.9	573.64	898.2	17.55	22.52	151.05	270.23
CORAL	sheltered	upwelling 2010/2011	11.67	15.37	319.2	521.99	9.77	12.87	79.98	154.44
CORAL	sheltered	upwelling 2010/2011	19.09	24.95	522.33	842.84	15.98	20.89	132.95	250.65
CORAL	sheltered	upwelling 2010/2011	9.97	13.44	272.72	462.64	8.35	11.25	65.27	135.01
CORAL	sheltered	upwelling 2010/2011	12.43	15.73	340.17	520.62	10.41	13.17	91.78	158.04
CORAL	sheltered	upwelling 2010/2011	15.05	19.84	411.75	673.9	12.6	16.61	103.06	199.33
CORAL	sheltered	upwelling 2010/2011	15.97	19.96	436.84	655.26	13.37	16.71	120.31	200.51
CORAL	sheltered	upwelling 2010/2011	12.88	18.62	352.45	666.35	10.78	15.59	71.79	187.05
CORAL	sheltered	upwelling 2010/2011	15.53	22.82	249.75	484.2	7.64	11.23	48.66	134.75
CORAL	sheltered	upwelling 2010/2011	24.93	31.95	400.81	626.71	12.26	15.72	105.7	188.65
CORAL	sheltered	upwelling 2010/2011	16.45	23.96	264.44	506.04	8.09	11.79	52.75	141.46
CORAL	sheltered	upwelling 2010/2011	15.46	20.65	248.54	415.48	7.61	10.16	60.62	121.91
CORAL	sheltered	upwelling 2010/2011	16.1	22.28	258.83	457.64	7.92	10.96	58.54	131.54
CORAL	sheltered	upwelling 2010/2011	19.65	23.96	316.03	454.64	9.67	11.79	90.6	141.5
CORAL	sheltered	upwelling 2010/2011	11.19	17.49	179.89	382.68	5.5	8.61	28.82	103.29
CORAL	sheltered	upwelling 2010/2011	13.73	23.08	220.81	521.48	6.76	11.36	25.88	136.29
CORAL	sheltered	upwelling 2010/2011	22.69	32.19	364.89	670.38	11.17	15.84	77.9	190.08
CORAL	sheltered	upwelling 2010/2011	25.42	31.69	408.75	610.25	12.51	15.59	113.1	187.09
CORAL	sheltered	upwelling 2010/2011	18.65	29.55	299.95	650.53	9.18	14.54	45.77	174.51
CORAL	sheltered	upwelling 2010/2011	23.01	31.68	370.05	648.86	11.32	15.59	84.69	187.07
CRUSTOSE CORALLINE ALGAE	exposed	upwelling 2010/2011	1.51	1.57	55.84	60.8	0.8	0.83	9.16	10.01
CRUSTOSE CORALLINE ALGAE	exposed	upwelling 2010/2011	3.02	3.25	80.95	93.41	1.16	1.25	12.82	14.96
CRUSTOSE CORALLINE ALGAE	exposed	upwelling 2010/2011	3.06	3.21	80.35	88.07	1.15	1.2	13.13	14.45
CRUSTOSE CORALLINE ALGAE	exposed	upwelling 2010/2011	1.63	1.66	64.11	66.56	0.92	0.93	10.79	11.21
CRUSTOSE CORALLINE ALGAE	exposed	upwelling 2010/2011	1.6	1.74	59.11	70.15	0.85	0.92	9.2	11.09
CRUSTOSE CORALLINE ALGAE	exposed	upwelling 2010/2011	3.72	4.1	83.61	100.6	1.2	1.32	12.89	15.8
CRUSTOSE CORALLINE ALGAE	sheltered	upwelling 2010/2011	1.32	1.59	44.67	62.85	0.51	0.62	4.9	7.4
CRUSTOSE CORALLINE ALGAE	sheltered	upwelling 2010/2011	2.12	2.24	61.08	68.16	0.7	0.74	7.92	8.9
CRUSTOSE CORALLINE ALGAE	sheltered	upwelling 2010/2011	0.98	1.06	51.82	60.69	0.59	0.65	6.53	7.75
CRUSTOSE CORALLINE ALGAE	sheltered	upwelling 2010/2011	0.7	0.74	34.83	38.99	0.4	0.42	4.51	5.08
CRUSTOSE CORALLINE ALGAE	sheltered	upwelling 2010/2011	4.37	4.63	93.04	103.87	1.07	1.13	12.07	13.56
MACROALGAE	exposed	upwelling 2010/2011	7.11	8.74	366.83	534.55	7.67	9.42	70.97	113.03
MACROALGAE	exposed	upwelling 2010/2011	9.55	11.24	492.47	666.62	10.29	12.11	101.67	145.35
MACROALGAE	exposed	upwelling 2010/2011	8.84	10.64	455.98	640.97	9.53	11.46	91.16	137.56
MACROALGAE	exposed	upwelling 2010/2011	9.26	11.31	477.37	689.5	9.98	12.19	93.12	146.33
MACROALGAE	exposed	upwelling 2010/2011	8.85	10.5	456.32	626.43	9.54	11.31	93.11	135.78
MACROALGAE	exposed	upwelling 2010/2011	8.04	9.71	414.52	586.51	8.66	10.46	82.39	125.53
MACROALGAE	sheltered	upwelling 2010/2011	5.47	6.66	282.01	404.71	7.91	9.63	74.28	115.58
MACROALGAE	sheltered	upwelling 2010/2011	6.83	8.03	352.48	475.52	9.89	11.61	97.94	139.35
MACROALGAE	sheltered	upwelling 2010/2011	5.46	6.57	281.62	396.47	7.9	9.51	75.46	114.12
MACROALGAE	sheltered	upwelling 2010/2011	5.97	7.4	307.64	455.28	8.63	10.7	78.7	128.4
MACROALGAE	sheltered	upwelling 2010/2011	6.94	8.89	358.01	558.46	10.04	12.85	86.77	154.24
MACROALGAE	sheltered	upwelling 2010/2011	5.93	7.89	306.02	507.84	8.58	11.41	69.04	136.97
MICROPHYTOBENTHOS	exposed	upwelling 2010/2011	3.56	6.02	42.75	101.68	0.28	0.48	1.05	5.72
MICROPHYTOBENTHOS	exposed	upwelling 2010/2011	6.56	9.82	78.75	156.96	0.52	0.78	3.14	9.33
MICROPHYTOBENTHOS	exposed	upwelling 2010/2011	2.94	5.17	35.25	88.82	0.23	0.41	0.67	4.91
MICROPHYTOBENTHOS	exposed	upwelling 2010/2011	5.31	7.54	63.75	117.32	0.42	0.6	2.93	7.17
MICROPHYTOBENTHOS	exposed	upwelling 2010/2011	4.37	6.56	52.5	105	0.35	0.52	2.08	6.24
MICROPHYTOBENTHOS	exposed	upwelling 2010/2011	6.56	6.92	78.75	87.32	0.52	0.55	5.9	6.58
MICROPHYTOBENTHOS	sheltered	upwelling 2010/2011	-0.69	3.15	-8.25	83.89	-0.22	1.01	-17.45	12.15
MICROPHYTOBENTHOS	sheltered	upwelling 2010/2011	9.44	12.16	113.25	178.61	3.03	3.91	25.89	46.89
MICROPHYTOBENTHOS	sheltered	upwelling 2010/2011	18.5	22.65	222	321.64	5.94	7.28	55.32	87.34
MICROPHYTOBENTHOS	sheltered	upwelling 2010/2011	5.62	11.25	67.5	202.5	1.81	3.61	0	43.38
MICROPHYTOBENTHOS	sheltered	upwelling 2010/2011	1.06	6.87	12.75	152.04	0.34	2.21	-18.28	26.47
MICROPHYTOBENTHOS	sheltered	upwelling 2010/2011	9.56	13.31	114.75	204.75	3.07	4.28	22.41	51.33
ALGAL TURF	exposed	upwelling 2011/2012	6.95	10.87	83.38	177.55	2.11	3.3	11.02	39.61
ALGAL TURF	exposed	upwelling 2011/2012	8.38	11.64	100.6	178.71	2.55	3.53	18.68	42.4
ALGAL TURF	exposed	upwelling 2011/2012	6.84	9.49	82.1	145.62	2.08	2.88	15.28	34.57
ALGAL TURF	exposed	upwelling 2011/2012	12.05	15.59	144.54	229.5	3.66	4.73	30.99	56.78
ALGAL TURF	exposed	upwelling 2011/2012	9.88	12.48	118.61	180.93	3	3.79	26.55	45.47
ALGAL TURF	exposed	upwelling 2011/2012	7.13	9.5	85.5	142.54	2.16	2.88	17.3	34.62
ALGAL TURF	sheltered	upwelling 2011/2012	14.28	18.52	171.37	273.07	2.62	3.4	22.13	40.8
ALGAL TURF	sheltered	upwelling 2011/2012	7.71	9.91	92.51	145.42	1.42	1.82	12.13	21.84
ALGAL TURF	sheltered	upwelling 2011/2012	15.36	20.62	184.32	310.61	2.82	3.79	22.25	45.43
ALGAL TURF	sheltered	upwelling 2011/2012	12.98	16.66	155.73	244.21	2.38	3.06	20.47	36.71
ALGAL TURF	sheltered	upwelling 2011/2012	17.73	21.88	212.81	312.33	3.26	4.02	29.94	48.21
ALGAL TURF	sheltered	upwelling 2011/2012	10.52	14.82	126.21	229.41	1.93	2.72	13.7	32.65
CORAL	exposed	upwelling 2011/2012	12.36	19.48	198.68	427.82	8.52	13.44	43.3	161.26
CORAL	exposed	upwelling 2011/2012	8.52	13.32	233.22	495.75	10.01	15.64	52.49	187.64
CORAL	exposed	upwelling 2011/2012	13.52	20.74	369.97	764.95	15.87	24.34	88.79	292.13
CORAL	exposed	upwelling 2011/2012	9.16	16.49	250.72	651.75	10.76	19.36	25.85	232.3
CORAL	exposed	upwelling 2011/2012	12.79	19.67	349.85	726.66	15.01	23.09	83.11	277.1
CORAL	exposed	upwelling 2011/2012	13.77	21.24	376.71	785.43	16.16	24.93	88.73	299.13
CORAL	exposed	upwelling 2011/2012	20.39	28.56	327.87	590.48	14.07	19.7	101.2	236.38
CORAL	exposed	upwelling 2011/2012	18.74	26.35	301.41	545.98	12.93	18.18	92.22	218.12
CORAL	exposed	upwelling 2011/2012	12.04	18.78	329.3	698.42	14.13	22.04	74.51	264.54
CORAL	exposed	upwelling 2011/2012	15.29	23.44	245.89	507.87	10.55	16.17	59.15	194.02
CORAL	exposed	upwelling 2011/2012	12.33	22.27	198.22	518.1	8.5	15.37	19.7	184.38
CORAL	sheltered	upwelling 2011/2012	13.17	18.09	211.74	369.87	4.59	6.3	34.51	75.64
CORAL	sheltered	upwelling 2011/2012	8.7	14.08	238.05	532.25	5.16	8.35	23.65	100.18
CORAL	sheltered	upwelling 2011/2012	7.79	11.85	213.14	435.16	4.62	7.03	26.56	84.31
CORAL	sheltered	upwelling 2011/2012	12.15	18.03	332.52	654.23	7.21	10.69	44.65	128.33
CORAL	sheltered	upwelling 2011/2012	6.53	12.98	178.73	531.45	3.87	7.7	0.62	92.36
CORAL	sheltered	upwelling 2011/2012	9.77	13.82	267.24	488.93	5.79	8.19	40.68	98.34
CORAL	sheltered	upwelling 2011/2012	7.77	18.01	124.98	454.16	2.71	6.28	-10.3	75.32
CORAL	sheltered	upwelling 2011/2012	17.62	27.84	283.3	611.96	6.14	9.7	30.94	116.43
CORAL	sheltered	upwelling 2011/2012	10.28	13.83	281.32	475.36	6.1	8.2	47.94	98.41
CORAL	sheltered	upwelling 2011/2012	13.51	23.12	217.19	526.2	4.71	8.06	16.31	96.68
CORAL	sheltered	upwelling 2011/2012	10.13	20.14	162.88	484.93	3.53	7.02	0.48	84.25
CORAL	sheltered	upwelling 2011/2012	13.67	19.87	219.88	419.15	4.77	6.93	31.28	83.11
CRUSTOSE CORALLINE ALGAE	exposed	upwelling 2011/2012	4.02	4.58	84.5	108.21	0.84	0.95	8.63	11.45
CRUSTOSE CORALLINE ALGAE	exposed	upwelling 2011/2012	3.58	4.1	68.32	88.4	0.68	0.78	6.92	9.31
CRUSTOSE CORALLINE ALGAE	exposed	upwelling 2011/2012	4.13	4.46	85.86	99.76	0.85	0.92	9.37	11.03
CRUSTOSE CORALLINE ALGAE	exposed	upwelling 2011/2012	1.77	1.94	56.92	67.81	0.56	0.62	6.12	7.41
CRUSTOSE CORALLINE ALGAE	exposed	upwelling 2011/2012	1.42	1.54	60.56	70.87	0.6	0.65	6.58	7.81
CRUSTOSE CORALLINE ALGAE	exposed	upwelling 2011/2012	1.75	1.91	46.77	55.56	0.46	0.51	5.03	6.08
CRUSTOSE CORALLINE ALGAE	sheltered	upwelling 2011/2012	6.35	7.86	100.96	148.72	0.39	0.48	3.54	5.73
CRUSTOSE CORALLINE ALGAE	sheltered	upwelling 2011/2012	7.34	8.26	119.49	149.44	0.46	0.51	4.8	6.17
CRUSTOSE CORALLINE ALGAE	sheltered	upwelling 2011/2012	6.7	9.49	84.91	155.66	0.32	0.46	2.27	5.52
CRUSTOSE CORALLINE ALGAE	sheltered	upwelling 2011/2012	2.9	3.53	60.54	86.96	0.23	0.28	2.17	3.39
CRUSTOSE CORALLINE ALGAE	sheltered	upwelling 2011/2012	3.48	5.51	40.44	87.44	0.15	0.24	0.78	2.94
CRUSTOSE CORALLINE ALGAE	sheltered	upwelling 2011/2012	10.02	12.5	89.42	133.67	0.34	0.43	3.09	5.12
MACROALGAE	exposed	upwelling 2011/2012	1.88	2.92	91.29	192.32	1.1	1.72	5.92	20.59
MACROALGAE	exposed	upwelling 2011/2012	2.76	3.36	133.96	192.57	1.62	1.98	15.2	23.71
MACROALGAE	exposed	upwelling 2011/2012	2.56	3.43	124.52	208.76	1.51	2.02	11.97	24.2
MACROALGAE	sheltered	upwelling 2011/2012	2.4	2.86	116.38	161.14	6.97	8.32	67.59	99.78
MACROALGAE	sheltered	upwelling 2011/2012	2.93	3.1	142.27	158.69	8.53	9.02	96.4	108.21
MACROALGAE	sheltered	upwelling 2011/2012	3.37	4.35	163.63	258.65	9.81	12.65	83.51	151.83
MACROALGAE	sheltered	upwelling 2011/2012	3.44	5.5	167.11	366.71	10.01	15.99	48.4	191.93
MACROALGAE	sheltered	upwelling 2011/2012	3.37	4.04	163.63	229.08	9.81	11.77	94.13	141.2
MICROPHYTOBENTHOS	exposed	upwelling 2011/2012	0.52	3.87	6.25	86.74	0.02	0.15	-1.35	1.84
MICROPHYTOBENTHOS	exposed	upwelling 2011/2012	-1.25	1.88	-15	60	-0.05	0.07	-2.08	0.89
MICROPHYTOBENTHOS	exposed	upwelling 2011/2012	0.83	3.27	10	68.54	0.03	0.13	-0.76	1.56
MICROPHYTOBENTHOS	exposed	upwelling 2011/2012	0.42	3.16	5	70.85	0.02	0.13	-1.11	1.5
MICROPHYTOBENTHOS	exposed	upwelling 2011/2012	0.73	3.93	8.75	85.58	0.03	0.16	-1.17	1.87
MICROPHYTOBENTHOS	exposed	upwelling 2011/2012	-0.94	2.87	-11.25	80.21	-0.04	0.11	-2.26	1.37
MICROPHYTOBENTHOS	sheltered	upwelling 2011/2012	2.4	5.44	28.75	101.92	0.7	1.58	-2.28	18.99
MICROPHYTOBENTHOS	sheltered	upwelling 2011/2012	1.98	6.63	23.75	135.34	0.58	1.93	-9.31	23.12
MICROPHYTOBENTHOS	sheltered	upwelling 2011/2012	3.85	8.27	46.25	152.35	1.12	2.41	-1.98	28.87
